# Supplementary material for: Feasibility and safety of the direct current cardioversion at the time of left atrial appendage occlusion for patients with atrial fibrillation
Source: Front Cardiovasc Med. 2023 Sep 8;10:1219611. doi: 10.3389/fcvm.2023.1219611 (PMC10514907; doi:10.3389/fcvm.2023.1219611)
Supplement: Supplementary file 1 [file Table1.xlsx]

## Sheet: 1
group（1 DCCV group，0 Control group）	Postprocedural Adverse event	Age	Male	AF type	Pre-procedural heart rate	Post-cardioversion heart rate	CHA2DS2-VASC score	HAS-BLED score	Cardiac insufficiency	Hypertension	Diabetes	TIA/ stroke	myocardial infarction	History of bleed	LVEF	LA anteroposterior diameter	vertical diameter	transverse diameter of left atrium	Ratio of anteroposterior to vertical diameter of left atrium	Ratio of anteroposterior to transverse diameter of left atrium	LA volume	Watchman Device size	LAA diameter	DCCV before occluder implantation	DCCV energy	successful DCCV	Preprocedural β-Blocker	Preprocedural ACER/ARB	Preprocedural Calcium-channel blocker	Preprocedural Diuretic	Anticoagulants（0 Nothing，1 Rivaroxaban，2Dabigatran，3 Warfarin）	ⅠandⅡAntiarrhythmic（0 Nothing，1 Propafenone，2 Amiodarone）	β-Blocker	Antiplatelet（0 Nothing，1Single Antiplatelet，2Dual Antiplatelet）	Spironolactone	Recurrence at 3-month follow-up	Recurrence at 6-month follow-up	Symptoms at 3-month follow-up	Symptoms at 6-month follow-up
1	0	64	1	2	85	122	3	3	0	0	1	1	0	0	0.57	39	53	39	0.735849	1		24	18	1	70	0	1	0	0	0	1	0	1	0	0	1	1						1=yes, 0=no
1	0	66	1	1	75	56	4	3	0	0	0	1	0	0	0.56	35	49	36	0.714286	0.972222	107.66	30	23	1	100	1	1	0	0	0	1	0	0	0	0	0	0	0	0
1	0	74	0	2	75	110	6	4	0	1	0	1	0	0	0.56	42	63	42	0.666667	1		27	21	1	100	0	1	0	0	0	2	0	1	0	0	1	1
1	0	45	1	1	81	55	5	4	1	1	0	1	0	1	0.61	37	71	52	0.521127	0.711538		27	22	1	200	1	1	0	1	0	1	2	0	0	0	0	0	0	0
1	0	67	1	1	102	54	3	1	1	0	0	0	0	0	0.38	43	63	48	0.68254	0.895833		33	27	1	100	1	0	0	0	1	2	0	0	0	1	0	0	0	0
1	0	80	1	1	143	87	8	4	1	1	1	1	0	0	0.55	45	66	46	0.681818	0.978261	184.69	27	22	1	150	1	1	0	0	1	2	2	1	0	1	0	0	0	0
1	0	64	1	2	124	86	2	2	1	0	0	0	0	0	0.58	38	64	36	0.59375	1.05556	204.77	27	25	1	150	1	1	0	0	1	2	2	1	0	1	0	0	0	0
1	0	71	0	2	65	58	5	3	0	1	1	0	0	0	0.59	46	66	52	0.69697	0.884615	210.57	24	20	0	150	1	1	1	0	1	2	0	0	0	1	0	0	0	0
1	0	43	1	2	106	75	1	3	0	1	0	0	0	0	0.45	50	59	40	0.85	1.25		27	21	1	100	1	1	0	1	1	2	2	0	0	1	1	1	1	1
1	0	62	1	1	95	50	5	3	0	1	1	1	0	0	0.63	39	58	43	0.672414	0.906977	161.04	33	26	1	150	1	1	0	0	0	1	2	1	0	1	1	1	1	1
1	0	75	0	1	107	82	6	4	0	1	0	1	0	0	0.54	33	55	37	0.6	0.891892	111.93	30	24	1	150	1	1	0	0	0	2	0	1	0	1	0	0	0	0
1	0	66	0	1	158	60	5	4	0	1	0	1	0	0	0.5	44	64	45	0.6875	0.977778		27	21	1	150	1	1	1	1	0	2	0	1	0	0	0	0	0	0
1	0	74	0	1	94	92	7	5	1	1	0	1	1	1	0.4	46	68	39	0.676471	1.17949	225.37	27	22	1	200	0	1	0	1	1	2	0	1	0	1	0	0
1	0	52	1	1	104	66	4	3	0	1	1	1	0	1	0.63	37	48	35	0.770833	1.05714	137.14	24	24	0	200	1	1	0	0	0	1	0	0	0	0	1	1	1	1
1	0	60	1	1	72	52	6	3	1	1	1	1	0	0	0.55	44	61	41	0.721311	1.07317		30	24	1	200	1	1	1	0	1	2	2	1	0	1	1	1	1	1
1	0	53	0	2	78	70	4	2	1	0	0	1	0	0	0.66	44	77	49	0.571429	0.897959		33	27	1	150	1	1	0	0	0	2	2	1	0	0	0	1	0	1
1	0	71	1	1	82	78	6	4	0	1	1	1	1	0	0.51	43	60	44	0.716667	0.977273	150.47	30	25	1	75	1	1	0	0	0	2	0	1	0	0	1	1	1	1
1	0	67	1	2	77	87	3	2	1	0	0	0	0	0	0.62	45	72	49	0.625	0.918367	154.67	27	20	0	200	1	1	0	0	0	2	1	0	1	0	0	0	0	0
1	0	47	1	2	92	81	2	1	0	1	1	0	0	0	0.59	47	59	49	0.79661	0.959184	144.27	33	24	0	250	1	1	1	0	0	2	1	1	0	0	0	0	0	0
1	0	74	1	2	87	71	6	5	0	1	1	1	0	0	0.6	46	65	44	0.707692	1.04545	231.56	33	26	1	150	0	1	1	0	0	0	0	1	2	0	1	1
1	0	58	0	2	105	61	6	3	1	1	0	1	1	0	0.45	51	65	45	0.78	1.13	193.24	30	25	1	200	1	1	1	1	1	2	2	1	0	1	1	1	1	1
1	0	57	1	2	98	83	1	1	0	0	0	0	0	0	0.62	33	55	42	0.6	0.785714	173.02	33	28	0	200	1	0	0	0	0	2	2	0	0	0	1	1	1	1
1	1	63	1	1	95	53	3	3	0	0	0	1	0	0	0.61	47	70	55	0.671429	0.854545	280.97	24	21	1	150	1	1	0	0	0	2	2	1	0	0	0	0	0	0
1	0	62	1	1	98	70	2	2	0	1	0	0	0	0	0.63	43	54	38	0.796296	1.13158	288.18	24	19	0	200	1	1	1	1	1	0	1	0	0	0	1	1	0	1
1	0	62	1	1	94	67	2	2	0	1	0	0	0	0	0.63	43	54	38	0.796296	1.13158	274.56	24	19	0	150	1	1	1	1	1	2	1	0	0	1	0	0	0	0
1	0	69	1	2	77	81	5	5	0	1	0	1	0	0	0.58	38	60	45	0.633333	0.844444	230.1	27	17	0	150	1	0	0	1	0	2	1	1	0	0	0	0	0	0
1	0	58	1	2	73	55	5	4	0	1	1	1	0	1	0.64	44	59	46	0.745763	0.956522	218.08	30	28	1	150	1	0	0	1	0	2	2	1	0	0	0	0	0	0
1	0	73	1	1	86	90	5	5	0	1	0	1	0	0	0.53	39	58	40	0.672414	0.975	210.84	30	24	0	200	0	1	0	0	1	1	2	1	0	1	1	1
1	0	84	1	2	87	90	8	4	1	1	1	1	0	0	0.59	45	73	43	0.616438	1.04651	203.73	30	24	1	200	0	0	0	1	0	2	2	1	0	0	1	1
1	0	73	0	2	76	71	5	3	1	1	0	0	0	0	0.48	40	66	45	0.606061	0.888889		30	24	1	150	1	1	0	0	1	1	0	1	1	1	0	0	0	0
1	0	75	0	2	107	80	7	4	1	1	1	0	1	0	0.34	42	56	46	0.75	0.913043		30	24	1	150	1	1	0	0	1	2	0	1	0	1	1	1	0	0
1	0	74	1	2	83	80	3	4	0	1	0	0	0	0	0.63	43	63	37	0.68254	1.16216	184.65	33	28	1	200	0	1	0	1	0	0	0	1	2	0	1	1
1	0	73	1	2	73	82	2	3	0	1	0	0	0	0	0.6	50	67	45	0.746269	1.11111	160.75	33	17	1	125	0	1	0	1	0	1	0	1	0	0	1	1
1	0	70	0	2	93	65	7	6	1	1	0	1	0	1	0.57	41	58	41	0.71	1	253.58	30	24	1	150	1	1	0	0	1	1	2	0	0	1	1	1	1	1
1	0	55	1	2	82	60	2	2	1	0	0	0	0	0	0.58	49	66	56	0.742424	0.875	189.1	33	27	1	360	1	1	0	0	0	2	2	1	0	0	0	0	0	0
1	0	73	0	2	91	68	8	4	1	1	1	1	0	0	0.35	41	62	48	0.66129	0.854167	166.48	33	27	1	300	0	1	1	0	0	1	2	1	0	1	1	1
1	0	74	1	2	83	83	3	3	0	1	0	0	0	0	0.63	43	63	42	0.68254	1.02381	170.56	33	28	1	200	0	1	0	1	0	0	0	1	0	0	0	1
1	0	60	1	2	62	93	2	2	0	1	0	0	0	0	0.57	44	64	43	0.6875	1.02326	298.96	27	23	1	200	1	1	0	0	0	0	0	1	0	0	0	0	0	0
1	0	57	1	2	82	111	4	3	0	0	0	1	0	0	0.6	49	70	43	0.7	1.13953	197.7	24	20	1	200	1	0	0	0	0	1	0	0	0	0	1	1	0	0
1	0	58	1	2	87	82	4	3	0	1	0	1	0	0	0.58	43	59	44	0.728814	0.977273		33	30	1	200	1	0	0	1	1	1	2	1	0	0	1	1	0	1
0	0	66	0	2	69		4	2	0	1	0	0	0	0	0.58	43	64	48	0.671875	0.895833	155.99	30	21				1	0	1	0	1	0	1	0	0
0	0	65	0	1	78		7	5	0	1	1	1	0	1	0.55	35	41	37	0.853659	0.945946		27	23				0	0	0	1	0	0	1	0	0
0	0	72	1	2	75		4	3	0	1	0	1	0	0	0.56	44	67	44	0.656716	1	182.75	24	20				0	0	0	0	2	0	1	0	1
0	0	42	1	1	70		4	4	1	1	0	1	0	1	0.62	46	66	47	0.69697	0.978723	232.04	33	26				1	0	1	1	0	0	1	2	0
0	0	70	0	1	56		6	4	0	1	1	1	1	0	0.39	30	41	31	0.731707	0.967742		27	24				0	0	0	0	0	0	0	2	0
0	0	83	1	1	72		7	4	0	1	1	1	1	0	0.54	34	54	33	0.62963	1.0303		27	23				1	0	0	1	2	0	1	0	1
0	0	69	0	2	76		5	3	0	0	0	1	0	0	0.57	50	60	43	0.833333	1.16279		24	20				1	0	0	0	3	0	1	0	0
0	0	70	1	2	90		6	4	0	1	1	1	0	1	0.58	47	66	52	0.712121	0.903846		33	28				0	0	0	0	1	0	0	0	1
0	0	42	1	2	96		4	4	0	1	0	1	0	0	0.46	36	50	37	0.72	0.972973	115.18	30	24				1	0	0	1	2	0	1	0	1
0	1	60	0	1	46		5	2	1	1	1	1	0	0	0.61	37	57	43	0.649123	0.860465	129.4	27	22				1	0	1	0	2	0	1	0	0
0	0	75	1	1	60		6	3	0	1	1	1	0	0	0.52	32	47	38	0.680851	0.842105	97.07	24	18				1	1	0	0	1	0	1	0	1
0	0	63	0	1	67		5	4	0	1	0	1	0	1	0.53	40	59	40	0.677966	1	146.05	27	30				1	0	1	1	2	0	1	0	0
0	0	78	1	1	78		5	2	0	0	0	1	0	0	0.41	41	62	45	0.66129	0.911111	151.04	27	25				0	0	0	0	1	0	1	0	0
0	0	51	1	1	84		1	2	0	1	0	0	0	0	0.63	37	43	34	0.860465	1.08824	89.87	27	22				1	0	1	0	2	0	1	0	0
0	0	61	1	1	70		3	2	0	0	0	1	0	0	0.54	42	55	46	0.763636	0.913043		24	21				1	0	0	0	1	0	0	0	0
0	0	53	1	2	66		5	2	1	0	1	0	0	0	0.67	45	55	44	0.818182	1.02273	163.13	24	25				1	1	0	1	1	0	1	0	1
0	0	70	0	1	82		4	4	0	1	0	0	0	1	0.52	45	52	43	0.865385	1.04651	123.59	27	20				0	0	1	0	2	0	0	0	0
0	0	66	1	2	62		6	3	0	1	1	1	0	0	0.6	45	71	44	0.633803	1.02273	189.06	33	28				1	0	1	0	0	0	1	2	1
0	0	49	1	2	95		0	1	0	0	0	0	0	0	0.59	47	59	49	0.79661	0.959184	184.75	33	29				0	0	0	1	2	1	0	0	0
0	0	77	1	2	102		6	3	1	1	0	1	0	0	0.61	46	63	46	0.730159	1		27	21				1	0	1	0	0	0	0	2	1
0	0	56	0	2	58		4	2	0	0	0	0	1	0	0.45	44	64	52	0.6875	0.846154	216.97	33	27				1	0	0	0	2	0	1	0	0
0	0	59	1	2	69		4	3	0	1	0	1	0	0	0.62	37	53	42	0.698113	0.880952		27	21				0	0	0	0	1	0	1	0	0
0	0	62	1	1	74		4	4	1	1	0	1	0	0	0.62	46	65	43	0.707692	1.06977	192.35	30	22				1	0	1	0	1	0	0	0	0
0	0	61	1	1	70		3	2	0	0	0	1	0	0	0.64	42	55	46	0.763636	0.913043		24	21				1	0	0	0	1	0	0	0	0
0	0	65	0	1	82		6	4	0	1	0	1	0	0	0.64	40	60	43	0.666667	0.930233	211.37	30	22				1	1	1	0	2	0	1	0	1
0	0	66	1	2	98		4	2	1	1	1	0	1	0	0.59	36	55	39	0.654545	0.923077	106.27	24	21				0	0	0	0	2	0	1	0	0
0	0	56	1	2	81		7	3	0	1	1	1	0	0	0.63	44	59	46	0.745763	0.956522		24	18				1	1	1	1	0	0	0	2	0
0	0	76	0	1	78		5	2	0	0	0	1	0	0	0.52	39	49	40	0.795918	0.975	137.59	24	20				1	0	0	0	0	0	1	2	0
0	0	80	1	2	62		5	3	0	1	0	1	0	0	0.59	41	55	40	0.745455	1.025	168.68	33	27				1	0	1	0	1	0	0	0	0
0	0	70	1	2	76		4	2	1	0	1	1	0	0	0.48	40	58	41	0.689655	0.97561	132.41	33	27				1	1	0	0	2	0	1	0	0
0	0	78	0	2	66		7	3	0	1	0	1	0	0	0.34	42	61	35	0.688525	1.2	183.93	24	19				1	1	1	0	0	0	1	2	0
0	0	73	0	2	107		6	4	0	1	0	1	0	0	0.63	41	60	42	0.683333	0.97619		33	25				0	0	1	1	2	0	0	0	1
0	1	76	1	2	75		7	3	0	1	1	1	0	0	0.61	48	67	43	0.716418	1.11628	117.81	33	28				1	0	0	0	1	0	1	0	0
0	0	70	0	2	60		5	3	0	1	0	1	0	0	0.56	41	73	49	0.561644	0.836735	238.78	30	27				1	1	1	0	1	0	1	0	0
0	0	52	1	2	80		3	2	0	1	1	0	0	0	0.59	49	66	56	0.742424	0.875	109.12	30	24				1	1	1	1	3	1	1	0	0
0	0	72	0	2	96		5	3	0	1	0	1	0	0	0.34	39	55	34	0.709091	1.14706	136.28	27	21				1	0	0	0	1	0	1	0	1
0	0	72	1	2	91		3	3	0	1	0	0	0	0	0.62	40	59	41	0.677966	0.97561	156.73	33	26				1	0	0	0	2	0	1	0	0
0	0	62	1	2	70		4	3	0	1	0	1	0	0	0.57	44	65	48	0.676923	0.916667		30	22				0	1	0	0	1	0	0	0	0
0	0	59	1	2	80		2	2	1	1	0	0	0	1	0.63	49	70	43	0.7	1.13953	264.42	30	24				1	1	0	0	1	0	1	0	0
0	0	58	1	2	82		2	4	1	0	0	0	0	1	0.56	43	59	44	0.728814	0.977273	303.33	33	30				1	0	1	0	1	0	1	0	1
