# Supplementary material for: Feasibility and safety of the direct current cardioversion at the time of left atrial appendage occlusion for patients with atrial fibrillation
Source: Front Cardiovasc Med. 2023 Sep 8;10:1219611. doi: 10.3389/fcvm.2023.1219611 (PMC10514907; doi:10.3389/fcvm.2023.1219611)
Supplement: Supplementary file 2 [file Table2.xlsx]

## Sheet: 匹配80例导出数据
group（1 DCCV group，0 Control group）	Postprocedural Adverse event	Age	Male	BMI	Renal insufficiency	Mitral regurgitation(None 0, Mild -moderate 1, Severe 2)	AF type (Paroxysmal 1, Persistent 2)	Pre-procedural heart rate	Post-cardioversion heart rate	CHA2DS2-VASC score	HAS-BLED score	Cardiac insufficiency	Hypertension	Diabetes	TIA/ stroke	myocardial infarction	History of bleed	LVEF	LA anteroposterior diameter	vertical diameter	transverse diameter of left atrium	Ratio of anteroposterior to vertical diameter of left atrium	Ratio of anteroposterior to transverse diameter of left atrium	LA volume	LAA type (Chicken Wing 1, Windsock 2, Cactus 3, Cauliflower 4, Inverted chicken wing 5)	Watchman Device size	LAA diameter	Procedure time (min)	Device compression rates	PDL n	DCCV before the release of occluder	DCCV energy	successful DCCV	The space of time from the release of occluder to DCCV (min)	Number of DCCV	Preprocedural β-Blocker	Preprocedural ACER/ARB	Preprocedural Calcium-channel blocker	Preprocedural Diuretic	Anticoagulants（0 Nothing，1 Rivaroxaban，2Dabigatran，3 Warfarin）	ⅠandⅡAntiarrhythmic（0 Nothing，1 Propafenone，2 Amiodarone）	β-Blocker	Antiplatelet（0 Nothing，1Single Antiplatelet，2Dual Antiplatelet）	Spironolactone	Recurrence at 3-month follow-up	Recurrence at 6-month follow-up	Symptoms at 3-month follow-up	Symptoms at 6-month follow-up
1	0	64	1	31.1	0	0	2	85	122	3	3	0	0	1	1	0	0	0.57	39	53	39	0.735849	1		2	24	18	61	18	0	1	70	0	45	1	1	0	0	0	1	0	1	0	0
1	0	66	1	27.0416	0	0	1	75	56	4	3	0	0	0	1	0	0	0.56	35	49	36	0.714286	0.972222	107.66	3	30	23	76	18.2	1	1	100	1	60	2	1	0	0	0	1	0	0	0	0	0	0	0	0
1	0	74	0	28.6851	0	0	2	75	110	6	4	0	1	0	1	0	0	0.56	42	63	42	0.666667	1		3	27	21	72	20.9	0	1	100	0	56	2	1	0	0	0	2	0	1	0	0
1	0	45	1	32.1001	0	0	1	81	55	5	4	1	1	0	1	0	1	0.61	37	71	52	0.521127	0.711538		1	27	22	78	29.9	0	1	200	1	59	1	1	0	1	0	1	2	0	0	0	0	0	0	0
1	0	67	1	20.679	0	2	1	102	54	3	1	1	0	0	0	0	0	0.38	43	63	48	0.68254	0.895833		3	33	27	81	17	0	1	100	1	65	1	0	0	0	1	2	0	0	0	1	0	0	0	0
1	0	80	1	23.6614	0	1	1	143	87	8	4	1	1	1	1	0	0	0.55	45	66	46	0.681818	0.978261	184.69	4	27	22	67	17	0	1	150	1	43	1	1	0	0	1	2	2	1	0	1	0	0	0	0
1	0	64	1	30.111	0	1	2	124	86	2	2	1	0	0	0	0	0	0.58	38	64	36	0.59375	1.05556	204.77	3	27	25	64	20.6	0	1	150	1	40	1	1	0	0	1	2	2	1	0	1	0	0	0	0
1	0	71	0	32.8125	0	1	2	65	58	5	3	0	1	1	0	0	0	0.59	46	66	52	0.69697	0.884615	210.57	4	24	20	62	13.4	1	0	150	1	12	1	1	1	0	1	2	0	0	0	1	0	0	0	0
1	0	43	1	22.5	1	0	2	106	75	1	3	0	1	0	0	0	0	0.45	50	59	40	0.85	1.25		4	27	21	50	13.9	0	1	100	1	36	1	1	0	1	1	2	2	0	0	1	1	1	1	1
1	0	62	1	25.2	0	1	1	95	50	5	3	0	1	1	1	0	0	0.63	39	58	43	0.672414	0.906977	161.04	5	33	26	68	15.5	0	1	150	1	55	1	1	0	0	0	1	2	1	0	1	1	1	1	1
1	0	75	0	24.8	0	1	1	107	82	6	4	0	1	0	1	0	0	0.54	33	55	37	0.6	0.891892	111.93	2	30	24	66	9.7	0	1	150	1	50	1	1	0	0	0	2	0	1	0	1	0	0	0	0
1	0	66	0	19.53	0	1	1	158	60	5	4	0	1	0	1	0	0	0.5	44	64	45	0.6875	0.977778		2	27	21	63	21	0	1	150	1	48	1	1	1	1	0	2	0	1	0	0	0	0	0	0
1	0	74	0	22.7	0	2	1	94	92	7	5	1	1	0	1	1	1	0.4	46	68	39	0.676471	1.17949	225.37	3	27	22	50	11.4	1	1	200	0	35	2	1	0	1	1	2	0	1	0	1
1	0	52	1	26.4	0	0	1	104	66	4	3	0	1	1	1	0	1	0.63	37	48	35	0.770833	1.05714	137.14	3	24	24	73	18	0	0	200	1	20	1	1	0	0	0	1	0	0	0	0	1	1	1	1
1	0	60	1	24.22	0	0	1	72	52	6	3	1	1	1	1	0	0	0.55	44	61	41	0.721311	1.07317		3	30	24	87	12.6	0	1	200	1	72	1	1	1	0	1	2	2	1	0	1	1	1	1	1
1	0	53	0	25.3	1	1	2	78	70	4	2	1	0	0	1	0	0	0.66	44	77	49	0.571429	0.897959		4	33	27	88	19.3	0	1	150	1	76	2	1	0	0	0	2	2	1	0	0	0	1	0	1
1	0	71	1	24.2	0	1	1	82	78	6	4	0	1	1	1	1	0	0.51	43	60	44	0.716667	0.977273	150.47	3	30	25	72	24.6	0	1	75	1	58	1	1	0	0	0	2	0	1	0	0	1	1	1	1
1	0	67	1	28.7	0	1	2	77	87	3	2	1	0	0	0	0	0	0.62	45	72	49	0.625	0.918367	154.67	3	27	20	70	18	1	0	200	1	13	1	1	0	0	0	2	1	0	1	0	0	0	0	0
1	0	47	1	30.8	0	1	2	92	81	2	1	0	1	1	0	0	0	0.59	47	59	49	0.79661	0.959184	144.27	3	33	24	58	15.4	0	0	250	1	10	1	1	1	0	0	2	1	1	0	0	0	0	0	0
1	0	74	1	25.5	0	1	2	87	71	6	5	0	1	1	1	0	0	0.6	46	65	44	0.707692	1.04545	231.56	3	33	26	63	23.1	0	1	150	0	48	2	1	1	0	0	0	0	1	2	0
1	0	58	0	34.1	0	1	2	105	61	6	3	1	1	0	1	1	0	0.45	51	65	45	0.78	1.13	193.24	4	30	25	73	16	0	1	200	1	58	2	1	1	1	1	2	2	1	0	1	1	1	1	1
1	0	57	1	25.3	0	1	2	98	83	1	1	0	0	0	0	0	0	0.62	33	55	42	0.6	0.785714	173.02	3	33	28	63	17.1	0	0	200	1	16	2	0	0	0	0	2	2	0	0	0	1	1	1	1
1	1	63	1	21.5	0	1	1	95	53	3	3	0	0	0	1	0	0	0.61	47	70	55	0.671429	0.854545	280.97	3	24	21	67	18.8	0	1	150	1	53	1	1	0	0	0	2	2	1	0	0	0	0	0	0
1	0	62	1	27.8	0	1	1	98	70	2	2	0	1	0	0	0	0	0.63	43	54	38	0.796296	1.13158	288.18	1	24	19	67	33.3	1	0	200	1	11	1	1	1	1	1	0	1	0	0	0	1	1	0	1
1	0	62	1	27.8	0	1	1	94	67	2	2	0	1	0	0	0	0	0.63	43	54	38	0.796296	1.13158	274.56	3	24	19	75	45.4	0	0	150	1	18	1	1	1	1	1	2	1	0	0	1	0	0	0	0
1	0	69	1	28.2	0	1	2	77	81	5	5	0	1	0	1	0	0	0.58	38	60	45	0.633333	0.844444	230.1	3	27	17	100	15	1	0	150	1	29	1	0	0	1	0	2	1	1	0	0	0	0	0	0
1	0	58	1	21.9	0	0	2	73	55	5	4	0	1	1	1	0	1	0.64	44	59	46	0.745763	0.956522	218.08	3	30	28	93	12	0	1	150	1	73	1	0	0	1	0	2	2	1	0	0	0	0	0	0
1	0	73	1	22.8	0	0	1	86	90	5	5	0	1	0	1	0	0	0.53	39	58	40	0.672414	0.975	210.84	3	30	24	48	13.5	0	0	200	0	9	1	1	0	0	1	1	2	1	0	1
1	0	84	1	28.4	0	0	2	87	90	8	4	1	1	1	1	0	0	0.59	45	73	43	0.616438	1.04651	203.73	3	30	24	61	8.5	0	1	200	0	47	2	0	0	1	0	2	2	1	0	0
1	0	73	0	26.6	0	1	2	76	71	5	3	1	1	0	0	0	0	0.48	40	66	45	0.606061	0.888889		4	30	24	55	18.7	0	1	150	1	43	1	1	0	0	1	1	0	1	1	1	0	0	0	0
1	0	75	0	31.3	1	1	2	107	80	7	4	1	1	1	0	1	0	0.34	42	56	46	0.75	0.913043		3	30	24	70	33.2	1	1	150	1	56	1	1	0	0	1	2	0	1	0	1	1	1	0	0
1	0	74	1	26.2	0	1	2	83	80	3	4	0	1	0	0	0	0	0.63	43	63	37	0.68254	1.16216	184.65	4	33	28	113	23.6	0	1	200	0	88	2	1	0	1	0	0	0	1	2	0
1	0	73	1	28.3	0	1	2	73	82	2	3	0	1	0	0	0	0	0.6	50	67	45	0.746269	1.11111	160.75	4	33	17	93	19.2	0	1	125	0	78	2	1	0	1	0	1	0	1	0	0
1	0	70	0	25	1	1	2	93	65	7	6	1	1	0	1	0	1	0.57	41	58	41	0.71	1	253.58	2	30	24	99	23.8	0	1	150	1	83	1	1	0	0	1	1	2	0	0	1	1	1	1	1
1	0	55	1	24.7	0	1	2	82	60	2	2	1	0	0	0	0	0	0.58	49	66	56	0.742424	0.875	189.1	4	33	27	87	16.2	0	1	360	1	69	1	1	0	0	0	2	2	1	0	0	0	0	0	0
1	0	73	0	26.6	0	2	2	91	68	8	4	1	1	1	1	0	0	0.35	41	62	48	0.66129	0.854167	166.48	3	33	27	58	26.7	0	1	300	0	42	2	1	1	0	0	1	2	1	0	1
1	0	74	1	26.2	0	1	2	83	83	3	3	0	1	0	0	0	0	0.63	43	63	42	0.68254	1.02381	170.56	3	33	28	76	13.9	0	1	200	0	61	2	1	0	1	0	0	0	1	0	0
1	0	60	1	29.4	0	1	2	62	93	2	2	0	1	0	0	0	0	0.57	44	64	43	0.6875	1.02326	298.96	4	27	23	69	19.9	1	1	200	1	52	1	1	0	0	0	0	0	1	0	0	0	0	0	0
1	0	57	1	23.3	0	1	2	82	111	4	3	0	0	0	1	0	0	0.6	49	70	43	0.7	1.13953	197.7	3	24	20	63	14.3	0	1	200	1	49	1	0	0	0	0	1	0	0	0	0	1	1	0	0
1	0	58	1	29.6	0	0	2	87	82	4	3	0	1	0	1	0	0	0.58	43	59	44	0.728814	0.977273		3	33	30	52	14.4	0	1	200	1	33	2	0	0	1	1	1	2	1	0	0	1	1	0	1
0	0	66	0	21.5019	0	2	2	69		4	2	0	1	0	0	0	0	0.58	43	64	48	0.671875	0.895833	155.99	3	30	21	62	14.2	0						1	0	1	0	1	0	1	0	0
0	0	65	0	30.3	0	0	1	78		7	5	0	1	1	1	0	1	0.55	35	41	37	0.853659	0.945946		3	27	23	57	17.9	0						0	0	0	1	0	0	1	0	0
0	0	72	1	25.6173	0	1	2	75		4	3	0	1	0	1	0	0	0.56	44	67	44	0.656716	1	182.75	3	24	20	58	26.8	0						0	0	0	0	2	0	1	0	1
0	0	42	1	35.7	0	0	1	70		4	4	1	1	0	1	0	1	0.62	46	66	47	0.69697	0.978723	232.04	5	33	26	65	31	0						1	0	1	1	0	0	1	2	0
0	0	70	0	25.39	0	1	1	56		6	4	0	1	1	1	1	0	0.39	30	41	31	0.731707	0.967742		3	27	24	55	20.3	0						0	0	0	0	0	0	0	2	0
0	0	83	1	24.4473	0	0	1	72		7	4	0	1	1	1	1	0	0.54	34	54	33	0.62963	1.0303		4	27	23	68	25.1	0						1	0	0	1	2	0	1	0	1
0	0	69	0	29	0	0	2	76		5	3	0	0	0	1	0	0	0.57	50	60	43	0.833333	1.16279		3	24	20	80	22.5	0						1	0	0	0	3	0	1	0	0
0	0	70	1	28.4005	0	1	2	90		6	4	0	1	1	1	0	1	0.58	47	66	52	0.712121	0.903846		4	33	28	64	28.4	0						0	0	0	0	1	0	0	0	1
0	0	42	1	29.4078	0	1	2	96		4	4	0	1	0	1	0	0	0.46	36	50	37	0.72	0.972973	115.18	3	30	24	60	18.3	0						1	0	0	1	2	0	1	0	1
0	1	60	0	32.4444	0	1	1	46		5	2	1	1	1	1	0	0	0.61	37	57	43	0.649123	0.860465	129.4	4	27	22	59	31.3	1						1	0	1	0	2	0	1	0	0
0	0	75	1	22.7903	0	0	1	60		6	3	0	1	1	1	0	0	0.52	32	47	38	0.680851	0.842105	97.07	3	24	18	61	22.8	0						1	1	0	0	1	0	1	0	1
0	0	63	0	26.7	0	2	1	67		5	4	0	1	0	1	0	1	0.53	40	59	40	0.677966	1	146.05	1	27	30	65	23.3	0						1	0	1	1	2	0	1	0	0
0	0	78	1	23.04	0	1	1	78		5	2	0	0	0	1	0	0	0.41	41	62	45	0.66129	0.911111	151.04	3	27	25	67	34.2	0						0	0	0	0	1	0	1	0	0
0	0	51	1	23.8751	0	1	1	84		1	2	0	1	0	0	0	0	0.63	37	43	34	0.860465	1.08824	89.87	1	27	22	69	17.3	0						1	0	1	0	2	0	1	0	0
0	0	61	1	24.2215	0	0	1	70		3	2	0	0	0	1	0	0	0.54	42	55	46	0.763636	0.913043		3	24	21	72	11.2	0						1	0	0	0	1	0	0	0	0
0	0	53	1	21.4533	0	0	2	66		5	2	1	0	1	0	0	0	0.67	45	55	44	0.818182	1.02273	163.13	1	24	25	70	22	0						1	1	0	1	1	0	1	0	1
0	0	70	0	35.4917	0	1	1	82		4	4	0	1	0	0	0	1	0.52	45	52	43	0.865385	1.04651	123.59	5	27	20	45	20.5	0						0	0	1	0	2	0	0	0	0
0	0	66	1	28.7	0	0	2	62		6	3	0	1	1	1	0	0	0.6	45	71	44	0.633803	1.02273	189.06	3	33	28	58	17	0						1	0	1	0	0	0	1	2	1
0	0	49	1	24	0	1	2	95		0	1	0	0	0	0	0	0	0.59	47	59	49	0.79661	0.959184	184.75	4	33	29	64	22.7	0						0	0	0	1	2	1	0	0	0
0	0	77	1	24.5675	0	1	2	102		6	3	1	1	0	1	0	0	0.61	46	63	46	0.730159	1		2	27	21	56	18.7	0						1	0	1	0	0	0	0	2	1
0	0	56	0	22	1	1	2	58		4	2	0	0	0	0	1	0	0.45	44	64	52	0.6875	0.846154	216.97	4	33	27	63	22.8	0						1	0	0	0	2	0	1	0	0
0	0	59	1	26.8519	0	1	2	69		4	3	0	1	0	1	0	0	0.62	37	53	42	0.698113	0.880952		1	27	21	76	22.8	0						0	0	0	0	1	0	1	0	0
0	0	62	1	23.8751	0	0	1	74		4	4	1	1	0	1	0	0	0.62	46	65	43	0.707692	1.06977	192.35	4	30	22	52	9.9	0						1	0	1	0	1	0	0	0	0
0	0	61	1	24.2215	0	1	1	70		3	2	0	0	0	1	0	0	0.64	42	55	46	0.763636	0.913043		3	24	21	75	19.2	0						1	0	0	0	1	0	0	0	0
0	0	65	0	28.2	0	1	1	82		6	4	0	1	0	1	0	0	0.64	40	60	43	0.666667	0.930233	211.37	3	30	22	56	13.1	0						1	1	1	0	2	0	1	0	1
0	0	66	1	26.6436	0	0	2	98		4	2	1	1	1	0	1	0	0.59	36	55	39	0.654545	0.923077	106.27	3	24	21	61	10.8	1						0	0	0	0	2	0	1	0	0
0	0	56	1	25.3515	0	0	2	81		7	3	0	1	1	1	0	0	0.63	44	59	46	0.745763	0.956522		4	24	18	57	20	0						1	1	1	1	0	0	0	2	0
0	0	76	0	22.3133	0	1	1	78		5	2	0	0	0	1	0	0	0.52	39	49	40	0.795918	0.975	137.59	3	24	20	58	14.2	1						1	0	0	0	0	0	1	2	0
0	0	80	1	23.3887	0	1	2	62		5	3	0	1	0	1	0	0	0.59	41	55	40	0.745455	1.025	168.68	2	33	27	59	20.8	0						1	0	1	0	1	0	0	0	0
0	0	70	1	26.398	0	0	2	76		4	2	1	0	1	1	0	0	0.48	40	58	41	0.689655	0.97561	132.41	3	33	27	65	28.6	0						1	1	0	0	2	0	1	0	0
0	0	78	0	29.9688	0	1	2	66		7	3	0	1	0	1	0	0	0.34	42	61	35	0.688525	1.2	183.93	3	24	19	66	15.9	0						1	1	1	0	0	0	1	2	0
0	0	73	0	26.2227	1	1	2	107		6	4	0	1	0	1	0	0	0.63	41	60	42	0.683333	0.97619		5	33	25	55	17.7	0						0	0	1	1	2	0	0	0	1
0	1	76	1	24.2215	0	0	2	75		7	3	0	1	1	1	0	0	0.61	48	67	43	0.716418	1.11628	117.81	2	33	28	60	26.8	0						1	0	0	0	1	0	1	0	0
0	0	70	0	22.7	0	1	2	60		5	3	0	1	0	1	0	0	0.56	41	73	49	0.561644	0.836735	238.78	1	30	27	58	13.3	0						1	1	1	0	1	0	1	0	0
0	0	52	1	24	0	1	2	80		3	2	0	1	1	0	0	0	0.59	49	66	56	0.742424	0.875	109.12	4	30	24	64	19.9	0						1	1	1	1	3	1	1	0	0
0	0	72	0	26.6667	0	0	2	96		5	3	0	1	0	1	0	0	0.34	39	55	34	0.709091	1.14706	136.28	3	27	21	58	13.7	0						1	0	0	0	1	0	1	0	1
0	0	72	1	26.6	0	1	2	91		3	3	0	1	0	0	0	0	0.62	40	59	41	0.677966	0.97561	156.73	3	33	26	59	17.8	0						1	0	0	0	2	0	1	0	0
0	0	62	1	30.7934	0	0	2	70		4	3	0	1	0	1	0	0	0.57	44	65	48	0.676923	0.916667		4	30	22	67	22.5	0						0	1	0	0	1	0	0	0	0
0	0	59	1	23	0	1	2	80		2	2	1	1	0	0	0	1	0.63	49	70	43	0.7	1.13953	264.42	3	30	24	64	17	0						1	1	0	0	1	0	1	0	0
0	0	58	1	29.5	1	1	2	82		2	4	1	0	0	0	0	1	0.56	43	59	44	0.728814	0.977273	303.33	3	33	30	60	29.5	1						1	0	1	0	1	0	1	0	1
